# Supplementary material for: Safety assessment of the microalgae Nannochloropsis oculata
Source: Toxicol Rep. 2015 Apr 8;2:617–23. doi: 10.1016/j.toxrep.2015.03.008 (PMC5598295; doi:10.1016/j.toxrep.2015.03.008)
Supplement: Transparency document [file mmc1.zip]

Archive with 3 entries (2 files):
- mmc1/
- mmc1/coi_disclosure - MLK.pdf
- mmc1/coi_disclosure-2-RM completed-2014NOV11.pdf
